# Supplementary material for: Detecting temporal protein complexes from dynamic protein-protein interaction networks
Source: BMC Bioinformatics. 2014 Oct 4;15(1):335. doi: 10.1186/1471-2105-15-335 (PMC4288635; doi:10.1186/1471-2105-15-335)
Supplement: Supplementary file 3 — Additional file 3: Table S2. Complete lists of the predicted stable complexes and temporal complexes. (XLSX 46 KB) [file 12859_2014_6646_MOESM3_ESM.xlsx]

## Sheet: DIP_stable
YBL038W	YGR220C	YNL185C	YNL284C
YDL111C	YGR095C	YHR069C	YNL232W
YBR079C	YDR429C	YMR146C	YMR309C	YNL244C	YOR361C	YPR041W
YBR234C	YDL029W	YJR065C	YLR370C	YNR035C
YBR091C	YHR005C-A	YJL054W	YOR297C
YJL110C	YKR034W	YNL021W
YBR036C	YBR159W	YHR140W	YJL196C	YKL065C	YMR215W
YBL035C	YIR008C	YNL102W	YNL262W
YBL075C	YER103W	YNL007C	YNL077W
YDR359C	YFL024C	YOR244W
YDR356W	YHR172W	YLR212C	YNL126W
YHR024C	YHR120W	YLR163C
YDR211W	YER025W	YJR007W	YKR026C	YOR260W	YPL237W
YBR251W	YDR036C	YHL004W
YBR202W	YEL032W	YLR274W
YAR008W	YLR105C	YPL083C
YBR036C	YHR140W	YJL196C
YBR087W	YNL290W	YOL094C
YBL099W	YDR377W	YJR121W	YKL016C	YML081C-A
YER025W	YJR007W	YKR026C	YOR260W	YPL237W
YHR066W	YMR049C	YNL061W
YIL033C	YJL164C	YPL203W
YDL147W	YFR004W	YKL145W	YOR259C
YBR057C	YCL055W	YGL192W
YGR060W	YKL065C	YPL264C
YDR309C	YHR061C	YLR229C	YNL298W
YDR297W	YDR331W	YKL154W	YPL274W
YGR020C	YOR270C	YOR332W
YCL024W	YCR002C	YDL225W	YDR507C	YHR107C	YJR076C	YLR314C	YNL166C
YDL208W	YHR089C	YLR175W	YNL124W
YMR095C	YMR096W	YNL333W
YBR106W	YCR034W	YLR372W
YBR195C	YML102W	YPR018W
YGL092W	YGL172W	YKL068W	YLR347C
YBR126C	YDR074W	YML100W
YBL007C	YFR024C-A	YGR268C	YHR016C
YBL068W	YER099C	YKL181W	YOL061W
YER157W	YHL031C	YLR026C
YBL037W	YJR005W	YOL062C
YBR183W	YDR506C	YJR010C-A
YGL156W	YKL103C	YOL082W

## Sheet: DIP_temporal
YAR031W	YBR069C	YHR110W
YAL007C	YAR002C-A	YGL200C
YIL105C	YNL047C	YPL059W
YBL007C	YDR388W	YFR024C-A	YHR016C
YBL030C	YFR028C	YMR106C
YGR038W	YKL212W	YLR350W
YEL013W	YLR254C	YNL103W
YDR150W	YDR285W	YOL069W
YKL196C	YLR093C	YMR197C
YDL076C	YNL330C	YPL139C	YPL181W
YGR140W	YNL307C	YPL018W
YGR082W	YJL143W	YMR203W	YNL131W
YBL030C	YEL020W-A	YHR005C-A
YDL087C	YDR235W	YHR086W
YDL188C	YER094C	YOR157C	YPR103W
YDR244W	YGL153W	YLR191W	YNL214W
YAL029C	YHR023W	YOR326W
YKL181W	YOL061W	YPL265W
YDL003W	YFR027W	YIL026C
YDL076C	YNL330C	YPL139C
YBR072W	YBR217W	YDL029W	YDR142C	YDR523C	YFL039C	YIL066C	YJL066C	YJR077C
YBL041W	YDL188C	YPR103W
YBR217W	YDL147W	YFR004W	YKL145W	YPR108W
YLR074C	YNL110C	YPR016C
YER063W	YMR048W	YNL273W
YCL018W	YHR020W	YJL098W
YDR100W	YGL161C	YOR036W
YGR010W	YLR328W	YLR438W
YDR425W	YGL161C	YKR014C
YBL045C	YMR036C	YPR191W
YEL013W	YLR254C	YNL103W
YDR150W	YJR112W	YOL069W
YDL192W	YGR140W	YMR094W
YBR072W	YDL029W	YFL039C	YJL066C
YDL076C	YNL330C	YPL139C
YBL038W	YGR220C	YNL185C
YJR009C	YKR055W	YNL180C
YDL003W	YFL008W	YIL026C	YJL074C
YCL018W	YHR020W	YJL098W
YBL021C	YDR502C	YOR358W
YAL053W	YLR083C	YLR292C
YDR100W	YGL161C	YOR036W
YBL002W	YNL262W	YPR175W
YER025W	YKR026C	YOR260W
YEL013W	YLR254C	YNL103W
YDL192W	YGR140W	YMR094W
YLR074C	YNL110C	YPR016C
YBL047C	YCR030C	YOL054W
YDR425W	YGL161C	YKR014C
YDR002W	YGL097W	YLR293C
YCR061W	YHR007C	YJR117W	YLL048C
YIL105C	YMR068W	YNL047C
YBR270C	YIL105C	YNL047C
YBL002W	YNL262W	YPR175W
YBL084C	YDR118W	YGL240W
YDL029W	YJR065C	YNR035C
YDL192W	YGR140W	YMR094W
YGR211W	YNL281W	YOR028C
YLR074C	YNL110C	YPR016C
YBL047C	YCR030C	YOL054W
YDL188C	YOR362C	YPR103W
YDL145C	YGL137W	YML124C	YMR106C
YGL051W	YGL104C	YGR060W	YGR260W	YHR140W	YJR117W	YKL065C	YML075C	YPL264C	YPR028W
YAL007C	YGL200C	YHR026W
YDR118W	YGL240W	YLR102C
YDL192W	YGR140W	YMR094W
YDL070W	YLR399C	YOL131W
YLR074C	YNL110C	YPR016C
YDR002W	YGL097W	YLR293C
YCR002C	YHR107C	YLR314C
YGR060W	YGR260W	YHR140W	YJR117W	YKL065C	YKL154W	YML075C	YPL264C	YPR028W
YDR100W	YGL161C	YOR036W
YCR092C	YDR097C	YOL090W
YBL007C	YDR388W	YHR016C
YDR002W	YGL097W	YLR293C	YLR335W
YGL137W	YJR077C	YMR106C
YML014W	YNR046W	YNR050C
YGR060W	YGR260W	YHR140W	YJR117W	YKL065C	YPL264C	YPR028W
YAL007C	YGL200C	YHR026W
YBR067C	YGR023W	YNL237W
YKL196C	YLR093C	YMR197C
YBR245C	YGL133W	YLR176C
YCR024C-A	YJL004C	YLR241W
YBL041W	YDL188C	YER094C	YOR157C	YPR103W
YDL087C	YDR235W	YLR298C
YDR436W	YGL132W	YOR054C
YDR167W	YML015C	YML098W	YMR236W
YML099C	YMR042W	YMR043W
YBL002W	YNL262W	YPR175W
YBR106W	YCR034W	YGR060W	YKL154W	YLR372W
YER144C	YHR105W	YOR034C
YIL105C	YMR068W	YNL047C
YER043C	YER091C	YOR212W
YBL026W	YDL160C	YER112W	YJL124C	YLR438C-A	YOL149W
YGR156W	YKR002W	YMR061W	YNL317W
YDR192C	YER110C	YGL092W	YGL172W	YJR042W	YKL068W	YLR335W	YLR347C	YMR047C	YMR308C	YNL189W
YKL196C	YLR093C	YMR197C
YGR082W	YJL143W	YMR203W	YNL131W
YBL002W	YNL262W	YPR175W
YBR106W	YHR026W	YLR372W
YGR038W	YKL212W	YMR296C
YGR229C	YKR099W	YLR058C
YBR119W	YDR235W	YLR298C
YCR002C	YHR107C	YLR314C
YGR086C	YNL230C	YPL004C
YML099C	YMR042W	YMR043W
YAL007C	YAR002C-A	YGL200C
YGR086C	YNL230C	YPL004C
YDR084C	YDR441C	YKL192C
YER063W	YKL056C	YLR285W
YBR106W	YBR159W	YCR034W	YDR331W	YJL196C	YKL154W	YLR372W
YGR038W	YKL212W	YMR296C
YDR207C	YML099C	YMR042W
YDL017W	YDL059C	YDR523C	YGL137W	YMR106C
YDR002W	YGL097W	YLR293C
YDL188C	YER094C	YOR157C	YPR103W
YBR160W	YOR066W	YPR120C
YGR140W	YGR179C	YPL018W
YJL052W	YJR009C	YKR055W	YNL180C
YDR100W	YGL161C	YOR036W
YGR086C	YNL230C	YPL004C
YEL013W	YLR254C	YNL103W
YBR159W	YER026C	YJL196C	YMR058W	YNL101W
YKL196C	YLR093C	YMR197C
YDL232W	YGL022W	YOR103C
YBR251W	YDR036C	YHL004W
YDR207C	YML099C	YMR042W
YDR429C	YMR146C	YMR309C	YOR361C	YPR041W
YGR082W	YMR203W	YNL131W
YDL188C	YER094C	YOR157C	YPR103W
YBR160W	YDR130C	YER032W	YPR120C
YAL007C	YGL200C	YHR026W
YBR270C	YIL105C	YNL047C
YGR038W	YKL212W	YMR296C
YKL196C	YLR093C	YMR197C
YGR082W	YJL143W	YMR203W	YNL131W
YBR106W	YBR159W	YCR034W	YDR297W	YDR331W	YJL196C	YKL154W	YMR058W	YPL274W
YDR207C	YML099C	YMR042W
YDR016C	YDR201W	YKR037C
YDL003W	YIL026C	YMR001C
YDL188C	YER094C	YOR157C	YPR103W
YBL078C	YHR171W	YNR007C
YDL192W	YGR140W	YGR179C	YMR094W
YDR181C	YJL115W	YMR127C

## Sheet: BIOGRID_stable
YFL037W	YML085C	YML124C
YBR160W	YDL239C	YDR356W	YFR028C	YJL187C	YKL042W	YMR001C	YNL225C	YOR373W	YPL124W
YCL024W	YCR002C	YDL225W	YDR507C	YDR510W	YHR107C	YIR010W	YJL014W	YJR076C	YLR314C	YNL166C	YPL153C
YBR087W	YBR088C	YMR078C	YNL290W	YOL094C
YDL003W	YFL008W	YFR027W	YIL026C	YJL074C	YMR001C	YMR076C
YBR221C	YDR430C	YER178W	YNL071W
YBR273C	YDR411C	YFL044C	YGR048W	YKL020C	YKL213C	YLL039C
YMR095C	YMR096W	YNL333W	YNL334C
YHR146W	YMR297W	YPL154C
YDL111C	YGR095C	YHR069C	YNL189W	YNL232W
YDL208W	YDR156W	YGL120C	YGR280C	YHR089C	YIR010W	YJL148W	YML074C	YMR269W	YOR340C	YOR341W
YGL059W	YJL164C	YJR059W
YBL084C	YDR113C	YDR118W	YDR260C	YFR036W	YGL240W	YIR025W	YLR102C
YDL076C	YMR263W	YNL255C	YNL330C	YPL139C	YPL181W
YDR309C	YHR061C	YJR076C	YML109W	YNL298W
YAR002C-A	YBR106W	YMR292W	YOR165W	YPR113W
YGR082W	YMR203W	YNL055C	YNL121C	YNL131W
YDR405W	YER154W	YJL143W	YPL173W
YBL093C	YDL005C	YGL151W	YML007W	YMR112C	YOL135C	YPL042C	YPR168W
YBR205W	YEL036C	YLR026C	YML115C
YBL037W	YJR005W	YOL062C
YBR156C	YGR140W	YMR094W
YBL049W	YCL039W	YDR255C	YGL227W	YIL017C	YIL097W	YMR135C
YBR159W	YDR331W	YER026C	YJL196C	YMR058W	YMR215W	YNL101W	YPL274W
YHR083W	YMR203W	YNL026W
YAL035W	YBR079C	YDR429C	YER025W	YFR004W	YIR010W	YJL190C	YJR007W	YMR146C	YMR309C	YNL244C	YNL255C	YNR051C	YOR204W	YOR361C	YPL237W	YPR041W
YDR377W	YJR121W	YKL016C
YLR335W	YLR347C	YNL189W
YGR010W	YLR328W	YLR438W
YBR189W	YDL083C	YGL120C	YLL036C	YPL081W
YGR214W	YLR048W	YLR432W
YGR180C	YJL026W	YOR229W	YOR230W
YBL007C	YDR388W	YER125W	YFR024C-A	YGR268C	YLL039C	YLR206W
YDR166C	YGL233W	YIL068C
YBL035C	YIR008C	YKL045W	YNL102W	YPR019W	YPR135W
YGL053W	YGR177C	YNL044W	YNL263C
YBR091C	YHR005C-A	YJL054W	YNR017W	YOR297C
YCR014C	YDL007W	YDL147W	YFR004W	YKL145W	YMR191W	YOR259C	YOR261C	YPR108W
YGL059W	YJL164C	YJR059W
YBR044C	YKL148C	YLL041C
YDL051W	YDL092W	YML105C	YPL243W
YBL007C	YDR388W	YFR024C-A	YHR016C
YDL145C	YFR051C	YGL137W
YGR020C	YLL039C	YMR054W	YOR270C	YOR332W	YPR036W
YAL007C	YAL023C	YDL095W	YGL200C
YBL021C	YKL109W	YOR358W
YDR204W	YLR201C	YOL096C	YOR125C
YBL030C	YBL045C	YIL022W	YJL104W	YJL143W	YLR008C	YNL131W	YNR017W	YPL063W
YBL004W	YDL014W	YDR064W	YER082C	YGR090W	YGR145W	YJR002W	YLR197W	YMR093W	YMR128W	YOR096W	YOR310C	YPR144C
YBR057C	YCL055W	YGL036W
YBL004W	YDL014W	YGR090W	YJR002W	YLR197W	YMR093W	YMR128W	YOR310C	YPR137W	YPR144C
YBR280C	YDL132W	YDR306C	YDR328C	YOL025W	YOL133W
YDR012W	YJL122W	YKL009W	YLR009W	YLR074C	YNL110C	YNR053C	YOR063W	YPL131W	YPR016C
YBR010W	YNL030W	YNL031C	YNL246W
YDR502C	YHL014C	YLR153C
YDL055C	YFR009W	YGL195W	YHR019C	YKL029C	YLR106C	YLR180W	YML124C	YMR012W	YNR051C	YOR133W	YOR151C
YGL179C	YGL180W	YJL164C	YJR059W
YDR244W	YGL153W	YGR077C	YJL210W	YKL197C	YLR191W	YNL214W	YNL329C	YOL044W
YDL123W	YGL006W	YHR094C	YJL154C	YLL039C
YBR031W	YBR048W	YBR189W	YDL082W	YDL083C	YDR012W	YDR064W	YER074W	YFR004W	YFR031C-A	YGL076C	YGR085C	YHL033C	YJL177W	YJL190C	YJR123W	YJR145C	YLL045C	YLR029C	YLR441C	YLR448W	YML063W	YML065W	YML073C	YMR142C	YMR194W	YNL069C	YNL178W	YNL301C	YOL120C	YOL127W	YOR063W	YOR096W	YOR204W	YPL090C	YPR041W
YBR126C	YDR074W	YFR004W	YKL182W	YLL039C	YML100W	YMR261C
YGR156W	YKR002W	YMR061W	YNL222W	YNL317W
YBR137W	YLL026W	YOL111C	YOR007C	YOR164C
YBL031W	YBR156C	YDR016C	YDR201W	YER016W	YGL061C	YIR010W	YKL052C	YKR037C	YPL209C
YBR234C	YCR088W	YDL029W	YDR063W	YFL039C	YFR004W	YJR065C	YLL039C	YLR370C	YLR429W	YMR109W	YNR035C
YBL027W	YBL092W	YBR031W	YBR048W	YBR191W	YDL075W	YDL082W	YDL083C	YDR012W	YDR064W	YDR382W	YDR418W	YER074W	YFR031C-A	YGL031C	YGL123W	YGR085C	YHL033C	YIR010W	YJL177W	YJL190C	YJR123W	YKL180W	YLL045C	YLR029C	YLR441C	YLR448W	YML063W	YML073C	YMR142C	YMR194W	YNL069C	YNL096C	YNL124W	YNL178W	YNL255C	YNL301C	YNR051C	YOL040C	YOL127W	YOR063W	YOR096W	YPL090C	YPL249C-A
YBL027W	YBL092W	YBR031W	YBR191W	YDL075W	YDL082W	YDL083C	YDR064W	YDR382W	YDR418W	YER074W	YFR031C-A	YFR032C-A	YGR085C	YJL177W	YJR123W	YKL180W	YLR029C	YLR441C	YLR448W	YML063W	YML073C	YMR194W	YNL069C	YNL096C	YNL255C	YNL301C	YOL040C	YOL127W	YOR063W	YOR096W
YBL002W	YBL003C	YBR245C	YDR224C	YFL039C	YGL097W	YIR010W	YML065W	YNL030W	YNL031C	YOL012C	YPL127C	YPR052C
YDR472W	YGR166W	YOR115C
YBR065C	YBR188C	YDL209C	YDR482C	YGL120C	YGR129W	YJR050W	YKL095W	YLL036C	YLR424W	YMR240C	YNL255C	YPL213W	YPR101W	YPR182W
YDL014W	YER002W	YHR066W	YHR088W	YKL009W	YLL045C	YLR009W	YLR449W	YMR049C	YNL061W	YNL110C	YNL175C	YNL255C	YNR051C	YOL077C	YOL127W	YOR063W	YPL131W	YPL211W	YPR016C
YBL099W	YJL180C	YJR121W	YNL315C
YML099C	YMR042W	YMR043W
YER044C	YGL001C	YGL012W	YHR190W	YLL039C	YLR056W	YLR100W	YML008C	YMR202W	YNL280C
YBL068W	YER099C	YKL181W	YOL061W
YBL090W	YBR146W	YBR251W	YDR036C	YDR041W	YDR175C	YDR337W	YDR347W	YER050C	YGL129C	YGR084C	YGR165W	YGR215W	YHL004W	YIL093C	YJR101W	YJR113C	YKL155C	YMR158W	YMR188C	YNL137C	YNL306W	YNR037C	YOR158W	YPL013C	YPL118W	YPR125W
YBL008W	YBR010W	YJL115W	YOR038C
YDR192C	YER110C	YER165W	YGL092W	YGL172W	YJL041W	YJR042W	YKL068W	YLR293C	YLR335W	YLR347C	YMR047C	YMR308C	YNL189W	YPL169C
YKR014C	YNL093W	YPL147W
YFR034C	YNL255C	YNR051C
YAL034W-A	YBR211C	YDR254W	YDR383C	YGR179C	YIR010W	YLR381W	YPL018W
YAL005C	YBR169C	YFR004W	YLL039C	YOR027W	YPL240C
YAL033W	YBR167C	YDR478W	YGR030C	YIR015W	YNL221C
YGL120C	YOR063W	YPL146C
YBL023C	YBR202W	YCL061C	YDL017W	YDR052C	YDR489W	YEL032W	YGL201C	YJL072C	YLR103C	YLR274W	YMR048W	YNL273W	YPR019W	YPR135W
YBL027W	YBL092W	YDL075W	YDR382W	YFR032C-A	YGR085C	YMR194W	YNL096C
YER017C	YGR132C	YGR231C	YMR089C
YDL081C	YDL130W	YDR382W
YIR010W	YKR025W	YOR116C	YOR210W	YOR224C	YPR190C
YGL156W	YKL103C	YOL082W	YPL204W
YBR160W	YGR238C	YHR158C
YBL041W	YDL147W	YDL188C	YER094C	YFL007W	YFR004W	YFR050C	YOL038W	YOR157C	YOR261C	YOR362C	YPR103W
YBL038W	YBR122C	YBR282W	YCR046C	YCR071C	YDR116C	YDR237W	YDR296W	YDR322W	YDR405W	YDR462W	YGR220C	YHL004W	YHR147C	YJL063C	YKL167C	YKR006C	YKR085C	YLR312W-A	YLR439W	YML025C	YML065W	YMR024W	YMR193W	YNL005C	YNL185C	YNL252C	YNL255C	YNL284C	YOR150W	YPR125W
YBL026W	YDL098C	YER112W	YER146W	YJL124C	YJR022W	YLL036C	YLR438C-A	YMR268C	YNL255C	YOL149W	YOR308C
YDL208W	YHR089C	YLR175W
YEL013W	YKL196C	YLL039C	YLR093C	YMR197C
YBR106W	YBR159W	YLR372W
YDL072C	YHL020C	YKL065C
YBL030C	YBL045C	YEL024W	YGL187C	YGR112W	YLR203C	YML129C	YNL052W	YOR065W
YDL098C	YJL203W	YMR240C	YOR308C	YPL213W
YDR075W	YNL201C	YPR040W
YBR119W	YDL087C	YDR235W	YDR432W	YER165W	YHR086W	YLL036C	YLR298C	YPL213W
YBR097W	YBR128C	YLR360W	YPL120W
YAL005C	YBR169C	YNL007C	YOR007C	YPL106C
YFR015C	YKR058W	YLR258W
YBR234C	YLL039C	YMR105C
YCR021C	YDL222C	YDR011W	YGR055W	YHR094C	YHR096C	YKL051W	YLL028W	YLL039C
YLR212C	YNL126W	YNL188W
YDR098C	YER174C	YGL071W
YDL055C	YFR031C-A	YGR085C	YLL045C	YML073C	YMR142C	YNL061W	YNL175C	YOL120C	YPL143W	YPL249C-A	YPR016C
YDR211W	YER025W	YJR007W	YKR026C	YLR291C	YNL265C	YOR260W	YPL237W
YBL032W	YBR052C	YIL121W	YLR332W	YNL283C	YOL105C	YPL058C
YBL090W	YBR146W	YBR251W	YDR036C	YDR041W	YDR175C	YDR337W	YDR347W	YER050C	YGL129C	YGR084C	YGR165W	YGR215W	YHL004W	YIL070C	YIL093C	YJR101W	YJR113C	YKL155C	YMR158W	YMR188C	YNL137C	YNL306W	YNR037C	YOR158W	YPL013C	YPL118W	YPR125W
YBL002W	YBL003C	YBR010W	YDR224C	YPL127C
YDL014W	YEL026W	YGR159C	YLR175W	YLR197W	YNL110C	YOR310C
YDR178W	YKL141W	YOR065W
YDR167W	YML015C	YML098W	YMR236W
YER095W	YJR109C	YKL182W
YBL052C	YLR223C	YLR455W	YOR064C
YBL004W	YDR064W	YGR090W	YGR145W	YOR096W
YJL110C	YKR034W	YNL021W
YCR092C	YDR097C	YJL173C
YDR359C	YFL024C	YFL039C	YHR099W	YML007W	YOR244W
YBL027W	YBL092W	YBR191W	YDL075W	YDL082W	YDL083C	YDR382W	YER074W	YFR032C-A	YGR085C	YJL177W	YLR448W	YML073C	YMR194W	YNL096C	YNL255C	YOL040C	YOL127W
YGR142W	YLL039C	YOL018C	YOR327C
YBL090W	YBR146W	YBR251W	YDL045W-A	YDR036C	YDR041W	YDR175C	YDR337W	YDR347W	YER050C	YGL129C	YGR084C	YGR165W	YGR215W	YHL004W	YIL070C	YIL093C	YJL063C	YJR101W	YJR113C	YKL155C	YMR158W	YMR188C	YNL137C	YNL306W	YNR037C	YOR158W	YPL013C	YPL118W	YPR125W
YAL029C	YBR130C	YLR274W
YAL053W	YDR501W	YER145C	YGL203C	YGR055W	YHL016C	YKL051W	YPL058C	YPL221W	YPR138C
YCL044C	YER017C	YMR115W	YPR024W
YHR024C	YIL066C	YLR163C
YJL164C	YJR059W	YLL039C
YDR170C	YEL022W	YHR020W	YJR077C
YBR106W	YCR034W	YDR297W	YDR331W	YEL063C	YGL051W	YGL200C	YGR260W	YJL196C	YKL154W	YLR372W	YMR058W	YMR215W	YNL101W	YPL274W
YDR032C	YGR130C	YGR281W	YHR001W	YKL051W	YOR273C
YBR041W	YLR100W	YLR144C	YPL145C
YBR036C	YBR159W	YBR183W	YGL051W	YGR060W	YHR140W	YJL196C	YKL065C	YPL264C
YIL124W	YJL151C	YKL140W
YBR010W	YEL056W	YJL115W	YLL022C	YML102W	YNL030W	YNL031C	YPR018W
YER054C	YFR015C	YIL045W	YLR258W
YBR160W	YGR109C	YJL157C	YPL256C
YGL104C	YGR060W	YGR260W	YHR140W	YKL065C	YML075C	YPL264C	YPR028W

## Sheet: BIOGRID_temporal
YGR029W	YJR048W	YKL195W
YFL062W	YPL189W	YPR192W
YDR153C	YHR108W	YPR029C
YAR003W	YLR015W	YPL138C
YDL055C	YML124C	YOL120C
YJR082C	YLR223C	YLR455W
YBR060C	YDR310C	YLL004W
YDR501W	YGL203C	YGR055W
YJR042W	YKL057C	YLR208W
YDR510W	YKL152C	YLR153C
YBR036C	YBR159W	YHR140W
YGR060W	YHR140W	YKL065C	YNL101W	YPL264C	YPR028W
YBL023C	YBR060C	YDR052C	YJL194W
YDR032C	YGR055W	YGR121C	YGR281W	YHL016C	YHR001W	YKL051W	YLR332W	YPL058C	YPL221W	YPR138C
YDR064W	YLR367W	YML026C	YOR096W
YGL200C	YPL218W	YPR181C
YDL191W	YHR066W	YKL180W	YML126C	YOL127W
YGR090W	YJL069C	YJR002W	YLR197W	YMR093W
YDR121W	YER165W	YPR175W
YBR225W	YGL197W	YPL203W
YBR123C	YOR110W	YPL117C
YAL054C	YAR035W	YDR216W
YDR497C	YLL039C	YNL217W
YBR196C	YGL229C	YMR181C
YDL115C	YOL005C	YOR151C	YOR224C
YDL055C	YKL029C	YPL235W
YBL102W	YDL192W	YDR100W	YGL203C	YPL246C
YBL026W	YER112W	YJR022W	YLR264W	YOL149W
YJR002W	YLR197W	YMR093W	YMR128W	YPR137W
YEL017C-A	YGR060W	YGR175C
YBR069C	YBR159W	YGL051W	YGL200C	YHL048W	YHR110W	YKL065C	YLR372W
YLR052W	YNL215W	YOR141C
YDL192W	YLR330W	YMR237W	YOR299W
YER086W	YER095W	YJR109C
YKL009W	YNL110C	YNL255C
YAL034C	YER110C	YJR123W	YML063W
YLR105C	YNL220W	YOR187W	YPL083C
YER007C-A	YJR014W	YLR441C
YBR106W	YCR034W	YDR297W	YKL154W	YLR372W
YGL153W	YGR077C	YLR191W	YNL214W
YCR028C-A	YER145C	YGR130C	YLR332W	YOR273C	YPL004C	YPL058C	YPL221W
YBR034C	YDR432W	YGR159C	YHR089C
YGR220C	YML009C	YMR193W
YDR064W	YGR054W	YLR264W
YCR088W	YDR129C	YDR388W	YLR429W	YPL004C
YBR189W	YDL040C	YLR175W	YLR197W
YBR106W	YCL025C	YCR034W	YGR060W	YJR117W
YEL039C	YHR195W	YOR065W
YKL134C	YNL021W	YPL109C
YBL045C	YLR132C	YPR191W
YDL160C	YER112W	YKL054C
YBR195C	YML102W	YPR018W
YKR039W	YLL039C	YMR307W
YCR086W	YDL089W	YDR439W
YBR088C	YDL164C	YKL113C
YBR270C	YIL105C	YMR068W	YNL047C
YBR041W	YDL052C	YLL039C
YBR103W	YDR155C	YNL030W
YCR021C	YPL189W	YPR124W
YCR093W	YDL160C	YER112W	YIR010W	YKL054C	YLR438C-A	YNL118C	YNL288W	YPR129W
YCR002C	YJR092W	YPL242C
YGR033C	YMR203W	YNL131W
YBL023C	YBR060C	YDR310C	YLL004W	YML065W	YPR120C
YEL019C	YLR383W	YOL034W
YAL053W	YCR021C	YDL222C	YDR011W	YDR501W	YGL203C	YGR055W	YHL016C	YHR094C	YHR096C	YIL121W	YKL051W	YLL028W	YLR332W	YOR153W	YPL058C	YPL221W	YPR138C
YGL049C	YHR089C	YNL016W
YBL032W	YGR086C	YPL004C
YBL006C	YML127W	YMR033W
YDR517W	YHR098C	YPR181C
YBL032W	YDL085W	YKL093W	YLR371W
YAR002C-A	YGL200C	YLR026C
YAL053W	YLR083C	YLR292C
YDR001C	YJR059W	YLL039C	YLR270W
YBR068C	YHR094C	YPL265W
YBL047C	YCR030C	YGR241C
YBL093C	YOL135C	YPR168W
YDL055C	YER086W	YOR133W	YPL235W
YBL023C	YCL061C	YDR489W	YJL072C	YLR103C	YNL273W	YPR135W
YBR183W	YGR060W	YML075C	YPL264C
YER044C	YGL001C	YGR060W	YGR175C	YLR100W	YNL280C
YBR160W	YGR108W	YNL197C	YPR119W
YBR036C	YBR159W	YHL048W	YHR140W	YJL196C	YJR117W	YKL065C	YMR215W
YBR106W	YHR007C	YJL192C	YPL274W
YDL070W	YGR092W	YJR059W	YMR165C
YAL054C	YAR035W	YLL039C
YAL023C	YDL095W	YOR321W
YHR216W	YLR175W	YLR432W	YML056C	YPR152C
YLR424W	YPR101W	YPR182W
YBL041W	YDL147W	YER094C	YFL007W	YFR050C	YOL038W	YOR362C	YPR103W
YDR267C	YHR122W	YNL240C
YDL007W	YDL147W	YFR004W	YKL145W	YMR191W	YOR259C	YPR108W
YBL004W	YMR128W	YOL010W
YBL032W	YBR289W	YEL009C	YKL109W	YML007W	YPL016W
YLR330W	YMR237W	YOL086C
YDR201W	YFL008W	YKL042W	YOL069W
YBL002W	YBL003C	YBR010W	YDR224C	YER148W	YGL241W	YKR048C	YML065W	YOL012C	YPR052C
YBR195C	YML102W	YPR018W
YBR052C	YCR004C	YCR030C	YDL222C	YDR032C	YGR130C	YHR001W	YKL051W	YLL039C	YNL283C	YOR273C
YDR192C	YKL057C	YPR181C
YDL014W	YDL040C	YDR012W	YLR197W	YOR310C
YBR106W	YCR034W	YDR297W	YDR331W	YEL017C-A	YGR060W	YKL154W	YLR372W	YPL274W
YDR328C	YER136W	YKR014C	YMR258C	YNL093W
YCR083W	YDR353W	YHR106W
YDL054C	YGR174C	YPL215W
YLR178C	YMR257C	YNL009W
YBL026W	YLR438C-A	YMR268C	YPR082C
YAL035W	YHR216W	YLR175W
YDL134C	YDL188C	YGR161C
YGL001C	YGL012W	YGR060W	YLR100W	YNL280C
YDR510W	YER148W	YHR099W	YNL216W	YOL012C
YDL210W	YGL200C	YHR110W
YCR086W	YDR439W	YER106W
YDL012C	YJL065C	YNL230C
YEL009C	YOR173W	YPR025C
YDL208W	YGL120C	YGR159C	YHR089C	YIR010W	YLR175W	YLR197W	YNL110C	YOR310C
YBL004W	YBL038W	YGR220C	YNL284C
YCL024W	YCR002C	YDR507C	YHR107C	YIR010W	YJR076C	YLR314C	YNL166C	YPL153C
YBR298C	YGR041W	YNL008C
YER116C	YMR072W	YOR058C
YBR052C	YDL222C	YDR032C	YDR497C	YGR130C	YIL105C	YKL051W	YLL039C
YBR105C	YDL082W	YEL054C	YGR054W
YAL017W	YER054C	YPR160W
YBR091C	YEL020W-A	YGR029W	YHR005C-A	YKL195W
YBL023C	YBR060C	YBR160W	YJL194W	YLL004W	YML065W	YPR120C
YBL032W	YGR086C	YPL004C
YLR417W	YLR452C	YPL065W
YBL032W	YBR289W	YDR073W	YPL016W
YBR052C	YDR497C	YDR501W	YGR055W	YGR065C	YIL121W	YLL028W	YLR332W	YPL058C
YJL041W	YKL205W	YLR293C
YIR010W	YNL255C	YNR051C
YLR153C	YLR180W	YNR051C
YBL032W	YNL091W	YOR355W	YPL229W
YDL007W	YOR259C	YPR108W
YDR309C	YLR229C	YNL298W
YBR160W	YOR127W	YPL256C
YAL035W	YBR079C	YJR007W	YMR146C	YMR309C	YNL244C	YOR361C	YPL237W	YPR041W
YBL023C	YCL061C	YJL072C	YLR103C	YPR135W
YMR093W	YMR128W	YPR137W	YPR144C
YBR159W	YBR183W	YGL104C	YGR060W	YHL048W	YHR140W	YJR117W	YML075C	YPL264C	YPR028W
YBR036C	YBR159W	YER026C	YGL051W	YGR060W	YHR140W	YJL196C	YKL065C	YPL264C
YDL052C	YDR170C	YFR009W
YFL039C	YLR052W	YNL215W	YOR141C
YHR216W	YLR175W	YLR432W	YML056C
YDR267C	YHR122W	YNL240C
YBL004W	YDL213C	YGR145W	YMR128W	YOL010W
YBR231C	YDR359C	YDR510W	YFL024C	YFL039C	YJR082C	YLR399C	YOL012C	YOR244W
YLR105C	YOR187W	YPL083C
YBL036C	YDR023W	YDR226W
YDR156W	YOR340C	YOR341W
YEL039C	YHR195W	YOR065W
YGR130C	YKL051W	YOR273C
YBR034C	YDR432W	YHR089C
YDL232W	YGL022W	YJR015W	YLR372W
YCR046C	YDR296W	YGR220C
YDL014W	YDL040C	YLR197W
YDR510W	YFR031C	YJL074C	YLR086W
YDL145C	YDL192W	YFR051C	YGL137W	YGL203C	YNL284C	YPL246C
YDR311W	YGR258C	YIL143C
YBR195C	YLL022C	YML102W
YDL160C	YER112W	YNL118C	YOL149W	YPR129W
YPR082C	YPR101W	YPR182W
YGL001C	YGL012W	YLR056W
YKL196C	YLL039C	YMR197C	YOR036W	YOR327C
YAL036C	YDR152W	YGR173W
YDR356W	YFR028C	YNL225C	YOR373W	YPL124W
YCR086W	YDR439W	YFR028C
YDR001C	YLL039C	YLR270W
YBR261C	YLR291C	YPL088W
YDR418W	YEL054C	YGR148C
YBR298C	YGR041W	YNL008C
YLL039C	YLR450W	YMR022W	YOL013C
YAL053W	YBR052C	YDL222C	YDR032C	YGR130C	YKL051W	YOL105C
YFL062W	YPL189W	YPR192W
YDR153C	YHR108W	YPR029C
YBL032W	YDL160C	YER112W	YKL054C	YNL016W	YNL197C	YNL288W
YDR064W	YKL067W	YLR367W
YDR436W	YFR003C	YKL193C
YBL032W	YDR432W	YER165W	YGL049C	YNL251C
YCR061W	YJR117W	YLL039C
YDL051W	YHR089C	YNL016W
YJR042W	YKL057C	YLR208W	YMR047C
YBR109C	YFR004W	YLL039C
YDR167W	YER148W	YER164W	YHR099W	YML015C	YMR236W
YBR079C	YGR214W	YLR259C
YBR189W	YGL120C	YJL190C	YJR145C	YPL081W
YGL174W	YLL036C	YLR016C
YGR214W	YLR432W	YNL023C	YPL131W
YBR060C	YJL194W	YML065W
YDL014W	YDL168W	YNL061W
YBR068C	YJL192C	YPL265W
YER044C	YGR060W	YGR175C	YHR007C	YHR190W	YML008C	YNL280C
YDL014W	YGR090W	YJL069C	YJR002W	YLR197W	YMR093W	YOR145C	YOR310C	YPR137W
YDR152W	YGL195W	YGR173W
YGL123W	YJL191W	YJR002W
YBL002W	YBL003C	YBR010W	YDR224C	YGL097W	YML065W	YNL030W	YOL012C
YDL055C	YER086W	YFL037W	YKL029C	YML124C	YOL120C	YOR133W
YBR160W	YJL157C	YMR199W	YPL256C
YDL191W	YHR066W	YKL180W	YNL330C	YPL143W
YBL023C	YBR060C	YDL017W	YDR052C
YLR362W	YOR231W	YPL201C
YGR152C	YLR229C	YOR127W
YGL104C	YGR060W	YML075C	YPL264C
YER007C-A	YJR014W	YJR145C	YLR441C
YAL053W	YFL025C	YLR083C	YMR307W
YAR003W	YBR010W	YLR015W
YER116C	YMR072W	YOR058C
YDR113C	YDR311W	YGR098C
YLR052W	YNL215W	YOR141C
YDR267C	YHR122W	YNL240C
YDL225W	YDR510W	YJR076C	YLR314C
YBR188C	YDL209C	YDR482C	YGR129W	YJR050W	YLL036C	YPL213W
YCR028C-A	YLR226W	YNL312W
YDR356W	YFL037W	YLR045C	YML085C
YDL117W	YMR032W	YNL078W	YOL070C
YIR010W	YNL255C	YNR051C
YDR354W	YER065C	YLR270W
YER165W	YGR159C	YOR310C
YBL093C	YOL135C	YPL042C
YBR036C	YHR026W	YIL114C	YMR215W
YLL039C	YLR079W	YLR345W
YAL035W	YHR216W	YLR175W
YDR100W	YGL006W	YMR071C	YOL129W
YDR381W	YKL214C	YPL169C
YBR231C	YFL039C	YLR399C	YOL012C
YCR021C	YDL222C	YKL051W	YLL039C
YAL053W	YDR170C	YGL203C	YGR229C	YLR330W
YGL180W	YGR249W	YIL107C	YJL164C	YMR140W
YLR175W	YLR197W	YOR310C
YBL007C	YER125W	YGR268C
YLR450W	YMR022W	YOL013C
YDR153C	YGL206C	YHR108W
YAL038W	YDL055C	YFL037W	YHR128W	YKL029C	YNR051C	YOL098C
YBL032W	YCR028C-A	YDL160C	YER112W	YGL178W	YKL054C	YNL016W	YNL288W
YDL076C	YKL185W	YNL330C
YER127W	YJL069C	YJR002W
YCR061W	YFL062W	YJR117W	YLL039C
YEL036C	YGR231C	YJL183W
YAR031W	YDL054C	YGR174C
YDR432W	YGL049C	YNL016W	YOR204W
YJR042W	YKL057C	YLR208W
YGL031C	YGR214W	YLR432W	YNL023C	YPL131W
YGL104C	YGR060W	YGR260W	YKL065C	YML075C	YPL264C	YPR028W
YBR052C	YDR501W	YGL056C	YGR055W	YHR094C	YIL121W	YKL051W	YLR332W	YNL197C	YOR153W	YPL058C	YPL265W	YPR138C
YBR068C	YJL192C	YPL265W
YDR510W	YLR060W	YNR051C
YDL014W	YLR197W	YOR310C
YBR091C	YEL020W-A	YGR029W	YHR005C-A	YKL195W
YGL123W	YJL191W	YJR002W	YJR123W
YDR432W	YER165W	YGL049C
YCR024C-A	YJL004C	YLR241W
YER072W	YJL012C	YOR270C
YAL054C	YAR035W	YDR216W
YAL023C	YDL095W	YOR321W
YAL035W	YBR079C	YER025W	YJR007W	YMR146C	YNL244C	YOR361C	YPL237W	YPR041W
YAL019W	YBR082C	YJR119C
YFL025C	YLR083C	YMR307W
YBR183W	YHL048W	YHR140W	YPR192W
YBL003C	YBR010W	YNL031C
YDR153C	YKL023W	YLR398C
YBR231C	YFL039C	YLR052W	YNL215W	YOR141C
YLR417W	YLR452C	YPL065W
YBR261C	YLR245C	YLR291C	YOR284W
YDR343C	YFR003C	YKL193C
YBR109C	YFR004W	YLL039C
YCL025C	YDR322C-A	YPR020W
YDR480W	YKL189W	YMR303C
YDR156W	YIR010W	YOR210W	YOR224C	YOR340C	YOR341W
YGL153W	YGR077C	YKL197C	YNL214W	YNL329C
YBL003C	YBL023C	YBR060C	YBR202W	YDL017W	YDR052C	YEL032W	YJR046W	YLR274W
YER165W	YFR034C	YGR159C	YLR175W	YLR197W	YOR310C
YBR052C	YCR004C	YDR032C
YDL232W	YJR015W	YOR103C
YCR046C	YDR296W	YGR220C	YNL252C
YDR328C	YKR014C	YMR258C	YNL093W
YGR078C	YLR212C	YML094W
YDL209C	YJR050W	YKL095W
YGL203C	YGR229C	YLR330W
YGL250W	YOR028C	YPL046C
YEL013W	YGL006W	YLL039C
YBL003C	YDL208W	YGL120C	YLR175W
YDR084C	YLL039C	YOL018C
YAL035W	YHR216W	YLR175W	YMR142C
YDR100W	YGL006W	YOL129W
YAL005C	YBR169C	YDR171W	YER103W	YFR004W	YGL206C	YNL007C	YOR007C	YOR027W	YPL106C	YPL240C
YGL001C	YGL012W	YGR175C	YHR007C	YLR056W	YLR100W
YAL036C	YDR152W	YGR173W
YER044C	YGR060W	YHR190W	YML008C	YNL280C
YDL040C	YLR197W	YMR116C
YBR069C	YGL200C	YHR110W
YCR086W	YDL089W	YDR439W
YBL003C	YDR224C	YOL012C
YGL180W	YJL164C	YJR059W
YDL012C	YGL133W	YJL065C
YDL106C	YFR034C	YLR359W
YLR450W	YMR022W	YOL013C
YDL055C	YFL037W	YML124C	YOL120C	YOR133W
YDL076C	YKL185W	YNL330C
YCR106W	YJL004C	YLR241W
YLR330W	YMR237W	YOR299W
YDR436W	YFR003C	YKL193C
YDR497C	YDR501W	YER145C	YGL203C	YGR055W	YPL221W
YCR061W	YJR117W	YLL039C
YDR167W	YMR236W	YOL012C	YPL086C
YGR214W	YLR432W	YNL023C	YPL131W
YBR052C	YDR501W	YGL056C	YGR055W	YHR094C	YIL121W	YLR332W	YNL197C	YNL283C	YOR153W	YPL058C	YPL265W	YPR138C
YBL007C	YFR024C-A	YGR268C
YBR245C	YDR510W	YER164W	YIR010W
YFL039C	YHR023W	YOR326W
YDL191W	YKL180W	YML126C	YNL330C	YPL143W
YIR010W	YNL255C	YNR051C
YBR070C	YBR243C	YMR300C
YGL123W	YJL191W	YJR002W
YDR432W	YER165W	YGL049C	YHL034C	YNL251C	YOR204W
YDL192W	YGL203C	YLR083C	YMR010W
YBL003C	YDR224C	YOL012C
YDL007W	YDL147W	YFR004W	YKL145W	YLL039C	YMR191W	YOR259C	YOR261C	YPR108W
YER044C	YGR060W	YGR175C	YNL280C
YAL023C	YDL095W	YML130C
YGL195W	YML085C	YPL235W
YAL035W	YBR079C	YJR007W	YMR146C	YNL244C	YOR361C	YPL237W	YPR041W
YGR023W	YLL028W	YNL237W
YJR002W	YMR093W	YMR128W	YPR137W
YBR036C	YBR183W	YHR140W	YKL065C
YGL120C	YGR280C	YMR269W
YDR510W	YLR455W	YNL088W
YDL052C	YDR170C	YFR009W
YGR156W	YNL222W	YOR179C
YBR080C	YBR261C	YHL018W	YLR245C	YLR291C	YNL189W	YNL288W
YDL055C	YER086W	YER095W	YJR109C
YCL025C	YDR322C-A	YPR020W
YDR201W	YFL008W	YKL042W
YAL035W	YDR091C	YLR175W	YLR432W
YBL002W	YDR224C	YOL108C
YER007C-A	YJR014W	YLR441C
YDL232W	YHR026W	YJR015W
YBR234C	YCR088W	YDR129C
YDL055C	YGL195W	YGR234W	YHR019C	YJL074C	YKL029C	YOR133W
YDR001C	YLL039C	YLR270W
YBL032W	YCR028C-A	YCR093W	YDL160C	YER112W	YGL178W	YKL054C	YNL016W	YNL197C	YNL288W
YDR100W	YGL006W	YOL129W
YAL033W	YDR478W	YNL221C	YNL282W
YBR052C	YCR004C	YDL222C	YDR032C	YGR130C	YIL105C	YKL051W	YLL039C
YAL030W	YGR142W	YLL039C	YMR197C	YOR036W	YOR327C
YBR231C	YFL039C	YPL235W
YBL003C	YML065W	YOL012C
YDL208W	YGR159C	YHR089C
YEL020W-A	YGR029W	YKL195W
YDL106C	YFR034C	YLR359W
YBR041W	YDL052C	YPL145C
YDR153C	YGL206C	YGR167W	YHR108W	YPR029C
YDL055C	YER086W	YFL037W	YHR128W	YKL029C	YLR259C	YML085C	YML124C	YNR051C	YOL120C	YOR133W	YPL235W
YCR093W	YDL160C	YER112W
YDL160C	YER112W	YGL178W	YKL054C	YNL197C
YDL083C	YLR029C	YLR448W	YNL069C
YBR183W	YEL017C-A	YFL041W	YLR083C
YDR497C	YDR501W	YER145C	YGL056C	YGL203C	YGR055W	YHR094C	YIL121W	YLR332W	YPL058C	YPL221W	YPR138C
YDL051W	YHR089C	YNL016W	YNL262W
YBR195C	YML102W	YPR018W
YHL010C	YLR138W	YML132W
YAL007C	YBR036C	YCL025C	YHR026W
YDR354W	YER065C	YLR270W
YGR090W	YJL069C	YJR002W	YLR197W	YMR093W	YOR145C
YHL031C	YKL196C	YLR026C
YDR244W	YER056C-A	YML042W
YDL020C	YLR024C	YMR100W
YGL123W	YJL191W	YJR002W
YDR121W	YNL262W	YPR175W
YDR432W	YER165W	YGL049C	YOR204W
YBL076C	YBR123C	YOR110W
YAL054C	YAR035W	YDR216W
YBL003C	YDR381W	YGL120C	YMR049C	YNL112W	YNL209W	YNR051C	YOL077C
YBL045C	YKL095W	YPR191W
YBL032W	YBL047C	YCR030C
YBR189W	YDR064W	YGL120C	YGR090W	YJL190C	YMR116C	YOR096W	YPL081W
YDL192W	YGL203C	YLR083C	YOL137W
YGR023W	YLL028W	YNL237W
YBR036C	YHR140W	YJL196C	YKL065C
YFR008W	YKL019W	YOL135C
YBR160W	YNL068C	YPR120C
YJR145C	YLR432W	YML056C
YGR060W	YHR007C	YLL039C	YLR056W
YDR359C	YFL024C	YJR082C	YOR244W
YCR028C-A	YLR226W	YNL312W
YEL013W	YFL039C	YKL196C
YKL180W	YLR406C	YPL143W
YDR201W	YFL008W	YKL042W	YOL069W
YAL035W	YDR091C	YLR175W	YLR432W
YDL239C	YKL042W	YNL225C	YOR177C	YOR373W
YBR106W	YHL048W	YJL108C
YDR244W	YGR077C	YNL214W	YNL329C
YDL232W	YJR015W	YLR372W
YDR093W	YMR054W	YNL323W
YGR220C	YMR193W	YNL252C	YNL284C
YDR328C	YKR014C	YMR258C	YNL093W
YDR418W	YEL054C	YGR148C
YDR381W	YKL214C	YPL169C
YAL035W	YEL054C	YER025W	YFR034C	YMR194W
YBR188C	YDL209C	YGL120C	YGR129W	YJR050W	YKL095W	YLL036C	YPL213W	YPR101W
YDR510W	YFL008W	YFR031C	YJL074C	YLR086W
YAL033W	YDR478W	YNL221C
YDR064W	YLR367W	YML026C	YOR096W
YAL053W	YDL222C	YDR032C	YKL051W
YBR289W	YDR073W	YPL016W
YDL076C	YMR263W	YPL139C
YLR330W	YMR237W	YOR299W
YGR041W	YLR084C	YOR301W
YCL024W	YCR002C	YDL225W	YDR507C	YHR107C	YJR076C	YLR314C
YCR028C-A	YCR093W	YDL160C	YER112W	YKL054C	YNL016W	YNL288W
YBR052C	YDL222C	YDR032C	YIL105C	YLL039C
YCL061C	YJL072C	YLR103C	YPR135W
YBL023C	YBR060C	YDR310C	YLL004W
YDR432W	YGL049C	YHR089C	YNL016W	YOR204W
YGR214W	YLR432W	YNL023C	YPL131W
YIL121W	YLR332W	YPL058C
YDR260C	YFR036W	YGL240W	YIR025W
YHR098C	YPL218W	YPR181C
YBR036C	YER026C	YJL196C	YMR215W
YER086W	YOL120C	YOR133W
YFL025C	YLR083C	YMR307W
YAR002C-A	YLR026C	YNL044W
YBL032W	YBR289W	YPL016W
YGR059W	YHR023W	YPL242C
YGL179C	YGL180W	YJL164C	YJL187C	YJR059W	YLR350W
YBL093C	YOL135C	YPR168W
YGR014W	YLR229C	YOR127W
YJR082C	YLR223C	YLR455W
YHR216W	YLR432W	YML056C
YBL041W	YER094C	YPR103W
YBR261C	YLR291C	YPL088W
YDR192C	YER110C	YGL172W	YJL041W	YKL068W	YLR293C	YLR335W	YLR347C	YMR308C	YNL189W
YBL002W	YDR224C	YOL108C
YLR342W	YML067C	YML130C
YDR494W	YER050C	YJR031C
YBR196C	YGL229C	YMR181C
YGR220C	YML009C	YMR193W	YNL284C
YDR142C	YHR160C	YLR191W
YDL095W	YDR129C	YDR388W	YFR004W	YLR429W
YBR189W	YDL040C	YLR197W
YEL022W	YHR019C	YHR020W
YMR131C	YNL178W	YOR063W
YBR106W	YBR159W	YCL025C	YCR034W	YDL232W	YGL200C	YHR026W	YJR015W	YLR372W
YBR167C	YIR015W	YLR345W
YAL035W	YHR216W	YLR175W
YBR143C	YLR367W	YOR096W
YDR331W	YJL091C	YMR215W
YBR160W	YFR028C	YOR032C
YLL039C	YLR450W	YOL013C
YBR060C	YDR310C	YLL004W
YDL020C	YLR024C	YMR100W
YBR031W	YNL112W	YOL077C
YER148W	YML015C	YML098W
YBL032W	YGR086C	YPL004C
YBL006C	YBL103C	YML127W	YMR033W
YBL004W	YDL014W	YDR064W	YER082C	YGR090W	YJL069C	YJR002W	YLR197W	YMR093W	YMR128W	YNL075W	YNL110C	YOR078W	YOR145C	YOR310C	YPR137W	YPR144C
YBR036C	YER026C	YGL053W	YHR140W	YNL044W
YBR196C	YGL229C	YLR044C
YAR002C-A	YLR026C	YNL044W	YNL263C
YBL032W	YBR289W	YIR010W	YPL016W
YCR093W	YDL160C	YER112W	YIR010W	YNL197C	YNL288W	YPR129W
YBR225W	YGL197W	YOR157C
YBL047C	YCR030C	YGR241C
YDL085W	YKL093W	YLR371W
YGR156W	YLR448W	YMR061W
YDR309C	YHR061C	YLR229C	YNL298W	YOR127W
YBR088C	YCR092C	YDR097C	YOL090W	YPL055C
YDR001C	YER065C	YLL039C	YLR270W
YJR117W	YNL101W	YPR192W
YBL007C	YDR388W	YFR024C-A	YGR268C	YHR016C	YOR284W
YBR106W	YCR034W	YGR060W
YBL087C	YDL171C	YOR133W
YHR113W	YKL103C	YOL082W
YLR175W	YLR432W	YML056C
YAL038W	YDL055C	YHR128W	YNR051C
YDR267C	YHR122W	YNL240C
YDL007W	YDL147W	YFR004W	YKL145W	YMR191W	YOR259C	YPR108W
YBL004W	YDL213C	YHR089C	YOL010W
YBL003C	YER116C	YMR072W	YOR058C
YDR436W	YFR003C	YKL193C
YBR123C	YDR362C	YOR110W
YER165W	YGL049C	YNL251C
YLR132C	YNL286W	YPR191W
YLR330W	YMR237W	YNL045W
YER145C	YGL203C	YGR055W
YER044C	YHR190W	YML008C	YNL280C
YIR010W	YNL255C	YNR051C
YDR244W	YGL153W	YGR077C	YKL197C	YLR191W	YNL214W	YNL329C	YOL044W
YDL222C	YDR032C	YNL283C
YDR432W	YGR159C	YHR089C	YLR175W	YNL112W
YCR088W	YDR129C	YDR388W	YLR429W
YDR477W	YER125W	YGL180W	YJL164C	YMR140W
YDL040C	YLR175W	YLR197W
YBR106W	YBR159W	YCL025C	YCR034W	YDL232W	YGL200C	YHR026W	YLR372W	YMR215W
YBR270C	YIL105C	YMR068W	YNL047C
YDL192W	YFR051C	YGL137W	YGL203C	YPL246C
YDR214W	YFR004W	YLL039C	YLR216C
YGL001C	YGL012W	YGR060W	YHR007C	YLR056W	YLR100W	YMR202W
YBR160W	YFR028C	YOR032C
YBR088C	YKL113C	YOR144C
YCR021C	YDL222C	YLL039C
YBR160W	YDR439W	YFR028C
YLR450W	YMR022W	YOL013C
YGR060W	YNL101W	YPR192W
YCR028C-A	YCR093W	YDL160C	YER112W	YKL054C	YNL288W
YKL185W	YNL330C	YPL139C
YCR106W	YJL004C	YLR241W
YDL014W	YLR197W	YOR310C
YBL023C	YBR060C	YDR052C	YLL004W
YGR152C	YLR229C	YOR127W
YER145C	YGL203C	YGR055W	YMR170C	YPL221W
YAR031W	YDL054C	YGR174C
YDR121W	YNL262W	YPR175W
YGL174W	YLL036C	YMR240C
YHL010C	YLR138W	YML132W
YGR214W	YLR432W	YNL023C	YPL131W
YGL123W	YJL191W	YJR002W
YBR119W	YDL087C	YLL036C	YLR298C	YPR182W
YAL005C	YJL084C	YLL039C
YAL035W	YEL054C	YER025W	YGR085C	YLL045C	YLR367W	YMR194W
YDL199C	YJL214W	YMR243C
YFL039C	YHR023W	YPL242C
YDR214W	YFR004W	YLL026W	YLL039C	YLR216C	YOR027W	YPL240C
YDR064W	YLR367W	YML026C	YNL175C	YOR096W
YDL005C	YML007W	YMR112C	YPL042C	YPR168W
YCL061C	YJL072C	YLR103C	YPR135W
YBR083W	YCL035C	YKL126W
YAL019W	YBR082C	YJR119C
YAL007C	YBR036C	YCL052C	YEL063C	YGR260W	YHR026W	YHR140W	YKL065C
YGR159C	YLR175W	YOR310C
YDL052C	YDR170C	YFR009W
YBR231C	YFL039C	YLR052W	YNL215W	YOR141C
YDR011W	YGR055W	YHR094C
YLR417W	YLR452C	YPL065W
YDR167W	YHR099W	YMR236W
YDR192C	YER110C	YGL172W	YJL041W	YKL068W	YLR293C	YLR335W	YLR347C	YMR308C	YNL189W
YDL192W	YLR330W	YMR237W	YOR299W
YDL117W	YMR032W	YNL078W	YOL070C
YDR156W	YIR010W	YJL148W	YML074C	YOR210W	YOR340C	YOR341W
YLR342W	YML067C	YML130C
YDL232W	YJR015W	YLR372W
YGR220C	YML009C	YNL284C
YGL195W	YML085C	YOR136W
YBR234C	YCR088W	YDR388W	YFL039C	YFR004W
YDL055C	YER086W	YOL120C	YOR133W
YBR183W	YCL025C	YDR276C	YGR060W
YFL017C	YOL059W	YOR362C
YER054C	YLR258W	YPR160W
YEL036C	YGR132C	YGR231C	YLR342W
YER125W	YGR005C	YOL005C	YOR151C	YOR210W	YOR224C
YDL145C	YDL192W	YER122C	YFR051C	YGL137W	YGL203C	YML067C	YPL246C
YJL154C	YLL039C	YOL018C
YCR093W	YDL160C	YER112W	YNL118C
YAL005C	YBR169C	YER103W	YFR004W	YGL206C	YNL007C	YNL064C	YOR007C	YOR027W	YPL106C	YPL240C
YER165W	YGL120C	YHL034C	YOR310C
YGL001C	YGL012W	YLR056W	YLR100W
YKL196C	YLL039C	YMR197C	YOL018C	YOR036W	YOR327C
YMR075W	YMR263W	YPL139C
YBR159W	YEL017C-A	YLR292C
YBR275C	YHR099W	YNL216W
YDL012C	YGL133W	YJL065C
YGR156W	YKR002W	YMR061W
YDR216W	YKL117W	YPL240C
YGR029W	YJR048W	YKL195W
YBR261C	YHL018W	YLR291C
YGR005C	YJL168C	YOL005C	YOR151C	YOR224C
YDL076C	YKL185W	YNL330C	YPL139C
YCR061W	YEL063C	YLL039C
YAL053W	YMR307W	YNL192W
YDR477W	YER125W	YGL180W	YJL164C	YKL023W
YBL027W	YDL083C	YER074W	YGR085C	YJL177W	YLR029C	YLR448W	YNL069C
YCR093W	YDL160C	YER112W
YDR359C	YFL024C	YJR082C	YOR244W
YDR016C	YDR201W	YKL052C
YBL023C	YBR060C	YBR202W	YDL017W	YDR052C	YEL032W	YJL194W	YJR046W	YLL004W	YLR274W
YJR002W	YLR197W	YMR093W	YOR310C
YBR070C	YBR243C	YMR300C
YBR119W	YDL087C	YLL036C	YLR298C
YBR068C	YHR094C	YPL265W
YBR105C	YDL082W	YMR061W
YAL054C	YAR035W	YDR216W
YLR229C	YNL298W	YOR127W
YDR214W	YFR004W	YLR216C	YOR027W
YDL055C	YER086W	YKL029C	YOL120C	YOR133W	YPL235W
YDR418W	YFR034C	YGR148C
YAL035W	YJR007W	YMR146C	YNL062C	YNL244C	YOR361C	YPR041W
YDL192W	YGL203C	YLR083C
YBL004W	YDL014W	YGR145W	YJR002W	YMR128W	YOL010W	YPR137W
YCR093W	YGL178W	YNL288W
YDL110C	YKL015W	YLL010C
YBR159W	YGL051W	YGR295C
YDR482C	YLL036C	YOR148C
YCL025C	YJL084C	YLL039C
YBR231C	YDR485C	YFL039C	YLR052W	YLR399C	YNL215W	YOR141C	YPL235W
YBR052C	YDL222C	YGR055W	YKL051W
YCR021C	YDL222C	YDR032C	YGR055W	YGR130C	YGR281W	YHL016C	YHR001W	YKL051W	YLL039C	YOR273C	YPL221W	YPR138C
YDL111C	YHR069C	YNL189W
YHR216W	YLR175W	YLR432W	YML056C
YFL008W	YFR031C	YLR086W
YBL036C	YDR342C	YDR343C
YLR273C	YNR034W	YOR178C
YCR028C-A	YDL156W	YDR097C	YJL173C	YNL312W
YBR281C	YFR044C	YNL191W
YAL053W	YBR052C	YDL222C	YDR032C
YBL002W	YBL003C	YDR224C	YNL030W	YOL012C
YCR028C-A	YER145C	YGR055W	YLR326W	YPL221W
YDR375C	YGR082W	YMR203W	YNL131W	YPR133W-A
YCL025C	YDL232W	YHR026W	YJR015W
YBL003C	YML065W	YNL031C	YPL127C
YBR167C	YIR015W	YNL282W
YGR220C	YML009C	YNL284C
YGL195W	YIL094C	YOR136W
YHR019C	YKL029C	YMR012W
YBR036C	YBR106W	YDR331W	YER026C	YHR026W	YMR215W	YPL274W
YBR270C	YIL105C	YMR068W	YNL047C
YBR275C	YHR099W	YNL216W
YDR100W	YGL006W	YMR071C
YDR235W	YDR432W	YHR086W	YPL213W
YAL005C	YNL007C	YOL111C	YOR007C	YOR164C
YGL001C	YGL012W	YHR007C	YLR056W	YLR100W
YER044C	YGR060W	YHR007C	YHR190W	YML008C	YNL280C
YDL098C	YOR308C	YPR082C
YAL005C	YER103W	YFR004W	YPL106C
YDL208W	YGL120C	YGR280C	YHR089C	YJL148W	YMR269W	YNL255C
YIR037W	YLL039C	YLR345W
YBL004W	YBL038W	YNL284C
YNL220W	YOR187W	YPL083C
YBL027W	YDL083C	YER074W	YLR448W
YBR060C	YDR310C	YLL004W
YDL076C	YDR207C	YPL181W
YBR160W	YDL070W	YJL106W	YMR165C	YNL154C	YNL307C
YFR004W	YLL039C	YPL204W
YDR311W	YDR460W	YPR025C
YBL023C	YBR060C	YJL194W
YGR136W	YLL039C	YPR154W
YGL180W	YJL164C	YNL154C
YLR197W	YMR093W	YOR310C
YBR160W	YKL108W	YPR120C
YDL106C	YKR099W	YLR058C
YGL123W	YJL190C	YJR002W	YJR123W
YBR119W	YDL087C	YLL036C	YLR298C	YPR182W
YAL035W	YEL054C	YER025W	YGR085C	YLL045C	YLR367W	YMR194W
YJL004C	YLR241W	YMR243C
YBR123C	YOR110W	YPL117C
YDR359C	YFL024C	YJR082C	YOR244W
YBR079C	YDR429C	YMR146C	YMR309C
YLR229C	YNL298W	YOR127W
YDR214W	YFR004W	YLR216C
YFL062W	YGR295C	YLR237W
YBL032W	YBL047C	YCR030C	YGR241C
YER139C	YGR005C	YOL005C	YOR151C	YOR210W
YDL055C	YKL029C	YOL098C	YOR133W	YPL235W
YER127W	YJL069C	YJR002W	YNL110C
YBR036C	YCL052C	YEL063C	YGL051W	YGR260W	YHR026W	YHR140W	YKL065C
YDL007W	YDL147W	YFR004W	YKL145W	YMR191W	YOR259C	YOR261C	YPR108W
YBR082C	YDR059C	YPR103W
YLR273C	YNR034W	YOR178C
YGR148C	YKL009W	YNL255C
YAL053W	YDL222C	YDR032C	YGR055W
YDR201W	YFL008W	YOL069W
YBL002W	YDR224C	YIR010W
YER007C-A	YJR014W	YLR441C
YGL001C	YGL012W	YLR056W	YLR100W
YIR010W	YNL255C	YNR051C
YBR070C	YBR243C	YMR300C
YAL005C	YBR115C	YLL039C
YBR052C	YCR004C	YGR130C
YBR159W	YDL232W	YJR015W	YLR372W
YBR167C	YIR015W	YNL282W
YHL031C	YKL006C-A	YKL196C	YOR036W
YKR014C	YMR258C	YNL093W	YNL263C
YEL022W	YHR019C	YHR020W
YIL105C	YMR068W	YNL047C
YDR510W	YFR031C	YJL074C	YLR086W
YBR275C	YHR099W	YNL216W
YDL145C	YDL192W	YER122C	YFR051C	YGL137W	YNL284C	YPL246C
YAL035W	YHR216W	YLR175W	YLR432W	YMR142C
YDL160C	YDR293C	YER112W	YNL118C	YNL288W	YOR204W
YDR235W	YDR432W	YHR086W	YPL213W
YLR304C	YMR246W	YOL126C
YKL009W	YKL180W	YML065W	YOR063W	YPL143W
YBR189W	YDL040C	YLR197W	YMR116C
YCR086W	YDL089W	YDR224C	YDR439W	YML034W
YDL208W	YGL120C	YGR280C	YHR089C	YJL148W	YMR269W	YNL255C
